# Supplementary material for: Essential Oils of Gardenia jasminoides J. Ellis and Gardenia jasminoides f. longicarpa Z.W. Xie & M. Okada Flowers: Chemical Characterization and Assessment of Anti-Inflammatory Effects in Alveolar Macrophage
Source: Pharmaceutics. 2022 Apr 29;14(5):966. doi: 10.3390/pharmaceutics14050966 (PMC9145545; doi:10.3390/pharmaceutics14050966)
Supplement: Supplementary file 1 [file pharmaceutics-14-00966-s001.zip]

Archive with 1 entries (1 files):
- pharmaceutics-1671940-supplementary.pdf
